# Supplementary material for: MicNet toolbox: Visualizing and unraveling a microbial network
Source: PLoS One. 2022 Jun 24;17(6):e0259756. doi: 10.1371/journal.pone.0259756 (PMC9231805; doi:10.1371/journal.pone.0259756)
Supplement: S1 File — (ZIP) [file pone.0259756.s018.zip]

Archive with 5 entries (4 files):
- MicNet_Correlations/
- MicNet_Correlations/Domes_Corr_Phyl.pkl
- MicNet_Correlations/Kombucha_Corr_Genus.pkl
- MicNet_Correlations/Domes_Corr_sp.pkl
- MicNet_Correlations/Kombucha_Corr_sp.pkl
